# Supplementary material for: The Role of microRNAs in Organismal and Skin Aging
Source: Int J Mol Sci. 2020 Jul 25;21(15):5281. doi: 10.3390/ijms21155281 (PMC7432402; doi:10.3390/ijms21155281)
Supplement: Supplementary file 1 [file ijms-21-05281-s001.zip]

Archive with 11 entries (11 files):
- Appendix 1 hsa-miR-574-3p.docx
- Appendix 10 hsa-miR-222-3p .docx
- Appendix 2 hsa-miR-30c-5p .docx
- Appendix 3 hsa-let-7d-5p .docx
- Appendix 4 hsa-miR-17-5p.docx
- Appendix 5 hsa-miR-20a-5p .docx
- Appendix 6 hsa-miR-27a-3p .docx
- Appendix 7 hsa-miR-93-5p .docx
- Appendix 8 hsa-miR-106a-5p .docx
- Appendix 9 hsa-miR-148a-3p .docx
- Supplementary Table 1. miRNAs in long-lived individuals.aging.docx
